# Supplementary material for: CT-Angiography-Based Outcome Prediction on Diabetic Foot Ulcer Patients: A Statistical Learning Approach
Source: Diagnostics (Basel). 2022 Apr 25;12(5):1076. doi: 10.3390/diagnostics12051076 (PMC9140120; doi:10.3390/diagnostics12051076)
Supplement: Supplementary file 1 [file diagnostics-12-01076-s001.zip]

Archive with 1 entries (1 files):
- diagnostics-1656813-supplementary.pdf
